# Supplementary material for: From Lab to Clinic and Farm: Leveraging Drosophila Feeding Studies to Combat Eating Disorders and Pest Challenges
Source: Biology (Basel). 2025 Sep 2;14(9):1168. doi: 10.3390/biology14091168 (PMC12467617; doi:10.3390/biology14091168)
Supplement: Supplementary file 1 [file biology-14-01168-s001.zip]

Archive with 1 entries (1 files):
- biology-3723689-supplementary.pdf
